# Supplementary material for: COVID-19 vaccine intentions and attitudes in Black American emerging adults with asthma
Source: BMC Public Health. 2024 May 20;24:1356. doi: 10.1186/s12889-024-18843-w (PMC11106870; doi:10.1186/s12889-024-18843-w)
Supplement: Supplementary file 3 — Supplementary Material 3 [file 12889_2024_18843_MOESM3_ESM.xlsx]

## Sheet: Table 1
Supplemental Table: Spearman's Rho Correlations
			Intention to Receive vaccine	Intention to Wait	Intention to Discuss with Provider	ACT Score	Age	Safety	Efficacy	Immediate Side Effects	Longterm Side Effects	Cost	Distance to Travel	How Long to Wait	How Bad is Outbreak	Recommended for Asthma	How Many Others Received	Risk of Contracting COVID
Spearman's rho	Intention to Wait	Coefficient	-0.12155
		Sig	0.36339
		N	58
	Intention to Discuss with Provider	Coefficient	.491**	0.0830836
		Sig	8.01712e-05	0.535228
		N	59	58
	ACT Score	Coefficient	0.240634	-0.115822	.339*
		Sig	0.0740215	0.399748	0.0105264
		N	56	55	56
	Age	Coefficient	-0.0131216	-0.206451	-0.128683	-0.103828
		Sig	0.921427	0.11998	0.331386	0.446348
		N	59	58	59	56
	Safety	Coefficient	-0.0667584	0.0607451	0.0703187	-0.22421	0.110233
		Sig	0.62173	0.656513	0.603219	0.103128	0.41433
		N	57	56	57	54	57
	Efficacy	Coefficient	0.00947906	-0.108137	-0.117533	0.044243	-0.105787	-0.159466
		Sig	0.944208	0.427601	0.383908	0.750738	0.433523	0.236069
		N	57	56	57	54	57	57
	Immediate Side Effects	Coefficient	-.261*	0.0406426	-.317*	-0.153934	-0.0828103	-0.191522	-.298*
		Sig	0.0499807	0.766158	0.0162125	0.266417	0.540269	0.15353	0.0244083
		N	57	56	57	54	57	57	57
	Longterm Side Effects	Coefficient	-.280*	0.0601109	-0.151912	-0.0796828	0.142565	0.0877058	-.324*	0.0496292
		Sig	0.0346109	0.659878	0.259294	0.566809	0.290096	0.516502	0.0140113	0.713905
		N	57	56	57	54	57	57	57	57
	Cost	Coefficient	0.214077	-0.0371375	0.14508	-0.145765	-0.13965	0.0730882	-0.0996271	-0.231603	-0.166667
		Sig	0.109812	0.785824	0.281583	0.292929	0.300171	0.588989	0.460915	0.0830105	0.215302
		N	57	56	57	54	57	57	57	57	57
	Distance to Travel	Coefficient	0.249516	-0.00231927	0.226946	0.193515	0.0799811	-0.157597	0.113701	-.270*	-0.194257	-0.0647524
		Sig	0.0612348	0.986465	0.0895697	0.160897	0.554242	0.241678	0.399711	0.0422811	0.147631	0.632265
		N	57	56	57	54	57	57	57	57	57	57
	How Long to Wait	Coefficient	0.173197	0.0450609	-0.0123553	0.233629	0.0233757	-.278*	-0.208223	0.003346	-0.13484	.382**	-0.0523873
		Sig	0.197606	0.741576	0.92732	0.0890818	0.862969	0.0363339	0.120111	0.980293	0.31729	0.0033612	0.698742
		N	57	56	57	54	57	57	57	57	57	57	57
	How Bad is Outbreak	Coefficient	0.222962	-0.0270912	0.0848499	0.214782	-0.181828	-.262*	-0.193926	-0.0468952	-0.151186	0.151186	-0.102791	0.219148
		Sig	0.0954965	0.842892	0.530303	0.118841	0.175841	0.0490844	0.148336	0.729044	0.261604	0.261604	0.446727	0.101452
		N	57	56	57	54	57	57	57	57	57	57	57	57
	Recommended for Asthma	Coefficient	0.03915	0.0468838	0.196764	-0.0160509	-0.0234062	-0.0202999	-0.103766	-0.241225	-.309*	-0.180021	-0.0674427	-0.145644	-0.174964
		Sig	0.772475	0.731507	0.142374	0.908289	0.862792	0.880858	0.442404	0.0706594	0.0195102	0.180248	0.618154	0.279696	0.193002
		N	57	56	57	54	57	57	57	57	57	57	57	57	57
	How Many Others Received	Coefficient	0.161723	-0.0974094	0.226946	0.120662	.286*	0.0851874	-0.0241916	-.270*	-0.194257	-0.0647524	0.193396	-0.0523873	-0.102791	-0.0674427
		Sig	0.229416	0.4751	0.0895697	0.384782	0.0308781	0.528663	0.858234	0.0422811	0.147631	0.632265	0.149469	0.698742	0.446727	0.618154
		N	57	56	57	54	57	57	57	57	57	57	57	57	57	57
	Risk of Contracting COVID	Coefficient	0.110398	0.217124	-0.0031306	-0.044635	-0.176013	0	0.11918	-0.193242	-0.0432088	0.00521249	0.0729045	0.205584	-0.0815636	0.0916907	-0.068348
		Sig	0.405188	0.101596	0.981226	0.743935	0.18237	1	0.37723	0.149799	0.74962	0.969304	0.589928	0.124986	0.546405	0.497554	0.613436
		N	59	58	59	56	59	57	57	57	57	57	57	57	57	57	57
	Risk of Dying from COVID	Coefficient	-0.201366	0.0477531	-.270*	0.0349037	-0.0978038	-0.174001	0.0366433	0.168156	0.164251	-0.0272448	-0.0454673	0.012023	0.00337011	-0.177713	-0.119081	0.0154109
		Sig	0.126179	0.721868	0.0383843	0.798428	0.461158	0.195502	0.786689	0.211171	0.222122	0.840563	0.736992	0.92927	0.980151	0.185991	0.377631	0.907773
		N	59	58	59	56	59	57	57	57	57	57	57	57	57	57	57	59
**. Correlation is significant at the 0.01 level (2-tailed).
*. Correlation is significant at the 0.05 level (2-tailed).
